# Supplementary material for: The banana fruit Dof transcription factor MaDof23 acts as a repressor and interacts with MaERF9 in regulating ripening-related genes
Source: J Exp Bot. 2016 Feb 17;67(8):2263–75. doi: 10.1093/jxb/erw032 (PMC4809287; doi:10.1093/jxb/erw032)
Supplement: Supplementary Data [file supp_erw032_supplementary_table_S3.xlsx]

## Sheet: Table S3
Table S3. Sequence similarities among the different MaDofs genes
	MaDof1	MaDof2	MaDof3	MaDof4	MaDof5	MaDof6	MaDof7	MaDof8	MaDof9	MaDof10	MaDof11	MaDof12	MaDof13	MaDof14	MaDof15	MaDof16	MaDof17	MaDof18	MaDof19	MaDof20	MaDof21	MaDof22	MaDof23	MaDof24	MaDof25
MaDof1	1
MaDof2	0.265	1
MaDof3	0.199	0.442	1
MaDof4	0.27	0.252	0.189	1
MaDof5	0.268	0.215	0.174	0.536	1
MaDof6	0.726	0.289	0.223	0.295	0.265	1
MaDof7	0.404	0.311	0.243	0.064	0.725	0.397	1
MaDof8	0.225	0.46	0.563	0.228	0.196	0.251	0.286	1
MaDof9	0.192	0.534	0.394	0.211	0.183	0.243	0.25	0.444	1
MaDof10	0.205	0.452	0.631	0.223	0.178	0.229	0.253	0.679	0.413	1
MaDof11	0.235	0.566	0.389	0.22	0.196	0.278	0.267	0.449	0.567	0.407	1
MaDof12	0.291	0.225	0.204	0.237	0.237	0.3	0.387	0.209	0.206	0.199	0.207	1
MaDof13	0.276	0.212	0.232	0.257	0.233	0.284	0.367	0.223	0.244	0.198	0.203	0.254	1
MaDof14	0.274	0.226	0.195	0.285	0.258	0.29	0.393	0.212	0.204	0.187	0.184	0.237	0.625	1
MaDof15	0.239	0.225	0.179	0.576	0.563	0.241	0.615	0.193	0.202	0.181	0.2	0.211	0.2669	0.298	1
MaDof16	0.24	0.233	0.196	0.279	0.258	0.276	0.452	0.216	0.214	0.198	0.198	0.23	0.339	0.34	0.286	1
MaDof17	0.275	0.269	0.242	0.311	0.312	0.304	0.435	0.298	0.25	0.259	0.239	0.238	0.308	0.324	0.341	0.249	1
MaDof18	0.268	0.207	0.199	0.263	0.239	0.254	0.384	0.227	0.2	0.206	0.188	0.229	0.616	0.582	0.274	0.36	0.298	1
MaDof19	0.227	0.589	0.397	0.21	0.2	0.279	0.28	0.457	0.596	0.406	0.63	0.227	0.218	0.201	0.206	0.201	0.264	0.194	1
MaDof20	0.216	0.425	0.562	0.229	0.178	0.248	0.264	0.601	0.416	0.694	0.391	0.197	0.202	0.186	0.171	0.194	0.245	0.207	0.38	1
MaDof21	0.202	0.444	0.477	0.2	0.174	0.23	0.267	0.527	0.361	0.512	0.364	0.186	0.211	0.19	0.174	0.209	0.23	0.194	0.373	0.455	1
MaDof22	0.275	0.229	0.251	0.277	0.27	0.264	0.41	0.238	0.244	0.245	0.232	0.25	0.715	0.591	0.298	0.383	0.287	0.601	0.23	0.232	0.231	1
MaDof23	0.251	0.204	0.194	0.244	0.222	0.258	0.363	0.207	0.208	0.192	0.193	0.227	0.595	0.743	0.276	0.332	0.311	0.547	0.206	0.191	0.179	0.511	1
MaDof24	0.227	0.545	0.416	0.236	0.208	0.26	0.295	0.502	0.494	0.436	0.53	0.2	0.232	0.227	0.226	0.242	0.269	0.192	0.523	0.451	0.381	0.243	0.23	1
MaDof25	0.254	0.229	0.177	0.252	0.22	0.264	0.386	0.22	0.2	0.181	0.202	0.234	0.27	0.294	0.229	0.28	0.243	0.274	0.202	0.184	0.166	0.281	0.288	0.256	1
Numbers indicate percentage homology at the amino acid level.
